# Supplementary material for: A publicly accessible database for Clostridioides difficile genome sequences supports tracing of transmission chains and epidemics
Source: Microb Genom. 2020 Jul 29;6(8):mgen000410. doi: 10.1099/mgen.0.000410 (PMC7641423; doi:10.1099/mgen.0.000410)
Supplement: Supplementary material 2 [file mgen-6-410-s002.xlsx]

## Sheet: Suppl. Tabelle S1
Suppl. Table S1. Recurrent infections.
patient	Δt (weeks)	no. of isolates, episode 1/2
D	21.0	15 / 14
E	11.4	28 / 36
F	16.0	32 / 35
G	21.9	12 / 04

## Sheet: Suppl. Table S2
Suppl. Table S2. List of C. difficile isolates sequenced in this study.
Isolate Number	Country	Host Species	Date	PCR Ribotype	Patient	Hospital	Ward	Reference
CD-16-00537	Germany	Human	2010	005	n. a.	n. a.	n. a.	Zaiß et al. 2010
CD-16-00536	Germany	Human	2010	020	n. a.	n. a.	n. a.	Zaiß et al. 2010
CD-16-00535	Germany	Human	2010	049	n. a.	n. a.	n. a.	Zaiß et al. 2010
CD-16-00534	Germany	Human	2010	027	n. a.	n. a.	n. a.	Zaiß et al. 2010
CD-16-00533	Germany	Human	2010	157	n. a.	n. a.	n. a.	Zaiß et al. 2010
CD-16-00531	Germany	Human	2010	070	n. a.	n. a.	n. a.	Zaiß et al. 2010
CD-16-00530	Germany	Human	2010	023	n. a.	n. a.	n. a.	Zaiß et al. 2010
CD-16-00529	Germany	Human	2010	054	n. a.	n. a.	n. a.	Zaiß et al. 2010
CD-16-00528	Germany	Human	2010	150	n. a.	n. a.	n. a.	Zaiß et al. 2010
CD-16-00527	Germany	Human	2010	126	n. a.	n. a.	n. a.	Zaiß et al. 2010
CD-16-00526	Germany	Human	2010	009	n. a.	n. a.	n. a.	Zaiß et al. 2010
CD-16-00525	Germany	Human	2010	050	n. a.	n. a.	n. a.	Zaiß et al. 2010
CD-16-00523	Germany	Human	2010	001	n. a.	n. a.	n. a.	Zaiß et al. 2010
CD-16-00522	Germany	Human	2009	078	n. a.	n. a.	n. a.	Zaiß et al. 2010
CD-16-00521	Germany	Human	2009	158	n. a.	n. a.	n. a.	Zaiß et al. 2010
CD-16-00520	Germany	Human	2009	056	n. a.	n. a.	n. a.	Zaiß et al. 2010
CD-16-00517	Germany	Human	2009	103	n. a.	n. a.	n. a.	Zaiß et al. 2010
CD-16-00515	Germany	Human	2009	078	n. a.	n. a.	n. a.	Zaiß et al. 2010
CD-16-00514	Germany	Human	2009	045	n. a.	n. a.	n. a.	Zaiß et al. 2010
CD-16-00513	Germany	Human	2009	063	n. a.	n. a.	n. a.	Zaiß et al. 2010
CD-16-00512	Germany	Human	2009	072	n. a.	n. a.	n. a.	Zaiß et al. 2010
CD-16-00511	Germany	Human	2009	106	n. a.	n. a.	n. a.	Zaiß et al. 2010
CD-16-00510	Germany	Human	2009	001	n. a.	n. a.	n. a.	Zaiß et al. 2010
CD-16-00509	Germany	Human	2009	001	n. a.	n. a.	n. a.	Zaiß et al. 2010
CD-16-00505	Germany	Human	2008	039	n. a.	n. a.	n. a.	Zaiß et al. 2010
CD-16-00504	Germany	Human	2008	083	n. a.	n. a.	n. a.	Zaiß et al. 2010
CD-16-00503	Germany	Human	2008	081	n. a.	n. a.	n. a.	Zaiß et al. 2010
CD-16-00502	Germany	Human	2008	090	n. a.	n. a.	n. a.	Zaiß et al. 2010
CD-16-00500	Germany	Human	2008	149	n. a.	n. a.	n. a.	Zaiß et al. 2010
CD-16-00498	Germany	Human	2008	035	n. a.	n. a.	n. a.	Zaiß et al. 2010
CD-16-00496	Germany	Human	2008	001	n. a.	n. a.	n. a.	Zaiß et al. 2010
CD-16-00495	Germany	Human	2008	001	n. a.	n. a.	n. a.	Zaiß et al. 2010
CD-16-00494	Germany	Human	2008	156	n. a.	n. a.	n. a.	Zaiß et al. 2010
CD-16-00493	Germany	Human	2008	010	n. a.	n. a.	n. a.	Zaiß et al. 2010
CD-16-00491	Germany	Human	2008	094	n. a.	n. a.	n. a.	Zaiß et al. 2010
CD-16-00490	Germany	Human	2007	044	n. a.	n. a.	n. a.	Zaiß et al. 2010
CD-16-00489	Germany	Human	2007	044	n. a.	n. a.	n. a.	Zaiß et al. 2010
CD-16-00440	Germany	Human	2009	066	n. a.	n. a.	n. a.	Zaiß et al. 2010
CD-16-00439	Germany	Human	2009	014	n. a.	n. a.	n. a.	Zaiß et al. 2010
CD-16-00438	Germany	Human	2009	015	n. a.	n. a.	n. a.	Zaiß et al. 2010
CD-16-00436	Germany	Human	2008	117	n. a.	n. a.	n. a.	Zaiß et al. 2010
CD-16-00434	Germany	Human	2008	087	n. a.	n. a.	n. a.	Zaiß et al. 2010
CD-16-00433	Germany	Human	2009	078	n. a.	n. a.	n. a.	Zaiß et al. 2010
CD-16-00432	Germany	Human	2009	046	n. a.	n. a.	n. a.	Zaiß et al. 2010
CD-16-00431	Germany	Human	2009	002	n. a.	n. a.	n. a.	Zaiß et al. 2010
CD-16-00430	Germany	Human	2009	053	n. a.	n. a.	n. a.	Zaiß et al. 2010
CD-16-00429	Germany	Human	2008	003	n. a.	n. a.	n. a.	Zaiß et al. 2010
CD-16-00428	Germany	Human	2010	033	n. a.	n. a.	n. a.	Zaiß et al. 2010
CD-16-00427	Germany	Human	2010	012	n. a.	n. a.	n. a.	Zaiß et al. 2010
CD-16-00426	Germany	Human	2010	042	n. a.	n. a.	n. a.	Zaiß et al. 2010
CD-16-00425	Germany	Human	2010	011	n. a.	n. a.	n. a.	Zaiß et al. 2010
10-00472	Germany	Human	2010	n. d.	n. a.	n. a.	n. a.	Zaiß et al. 2010
10-00411	Germany	Human	2010	001	n. a.	n. a.	n. a.	Zaiß et al. 2010
10-00360	Germany	Human	2010	001	n. a.	n. a.	n. a.	Zaiß et al. 2010
10-00328	Germany	Human	2010	078	n. a.	n. a.	n. a.	Zaiß et al. 2010
10-00280	Germany	Human	2010	078	n. a.	n. a.	n. a.	Zaiß et al. 2010
10-00235	Germany	Human	2010	078	n. a.	n. a.	n. a.	Zaiß et al. 2010
10-00021	Germany	Human	2010	001	n. a.	n. a.	n. a.	Zaiß et al. 2010
09-00410	Germany	Human	2009	n. d.	n. a.	n. a.	n. a.	Zaiß et al. 2010
09-00388	Germany	Human	2009	001	n. a.	n. a.	n. a.	Zaiß et al. 2010
09-00365	Germany	Human	2009	001	n. a.	n. a.	n. a.	Zaiß et al. 2010
09-00326	Germany	Human	2009	001	n. a.	n. a.	n. a.	Zaiß et al. 2010
09-00212	Germany	Human	2009	078	n. a.	n. a.	n. a.	Zaiß et al. 2010
09-00199	Germany	Human	2009	078	n. a.	n. a.	n. a.	Zaiß et al. 2010
09-00129	Germany	Human	2009	078	n. a.	n. a.	n. a.	Zaiß et al. 2010
08-00454	Germany	Human	2008	078	n. a.	n. a.	n. a.	Zaiß et al. 2010
08-00430	Germany	Human	2008	078	n. a.	n. a.	n. a.	Zaiß et al. 2010
08-00389	Germany	Human	2008	n. d.	n. a.	n. a.	n. a.	Zaiß et al. 2010
08-00216	Germany	Human	2007	078	n. a.	n. a.	n. a.	Zaiß et al. 2010
07-00028	Germany	Human	2007	n. d.	n. a.	n. a.	n. a.	Zaiß et al. 2010
07-00003	United Kingdom	Human	2007	001	n. a.	n. a.	n. a.	Zaiß et al. 2010
CD-15-00985	Germany	Human	2014-11-20	unknown	G	n. a.	n. a.	this study
CD-15-00984	Germany	Human	2014-11-20	unknown	G	n. a.	n. a.	this study
CD-15-00982	Germany	Human	2014-11-20	unknown	G	n. a.	n. a.	this study
CD-15-00981	Germany	Human	2014-11-20	unknown	G	n. a.	n. a.	this study
CD-15-00980	Germany	Human	2014-06-20	unknown	G	n. a.	n. a.	this study
CD-15-00979	Germany	Human	2014-06-20	unknown	G	n. a.	n. a.	this study
CD-15-00978	Germany	Human	2014-06-20	unknown	G	n. a.	n. a.	this study
CD-15-00977	Germany	Human	2014-06-20	unknown	G	n. a.	n. a.	this study
CD-15-00976	Germany	Human	2014-06-20	unknown	G	n. a.	n. a.	this study
CD-15-00975	Germany	Human	2014-06-20	unknown	G	n. a.	n. a.	this study
CD-15-00974	Germany	Human	2014-06-20	unknown	G	n. a.	n. a.	this study
CD-15-00973	Germany	Human	2014-06-20	unknown	G	n. a.	n. a.	this study
CD-15-00972	Germany	Human	2014-06-20	unknown	G	n. a.	n. a.	this study
CD-15-00970	Germany	Human	2014-06-20	unknown	G	n. a.	n. a.	this study
CD-15-00969	Germany	Human	2014-06-20	unknown	G	n. a.	n. a.	this study
CD-15-00968	Germany	Human	2014-06-20	unknown	G	n. a.	n. a.	this study
CD-15-00591	Germany	Human	2014-11-11	unknown	F	n. a.	n. a.	this study
CD-15-00590	Germany	Human	2014-11-11	unknown	F	n. a.	n. a.	this study
CD-15-00589	Germany	Human	2014-11-11	unknown	F	n. a.	n. a.	this study
CD-15-00588	Germany	Human	2014-11-11	unknown	F	n. a.	n. a.	this study
CD-15-00587	Germany	Human	2014-11-11	unknown	F	n. a.	n. a.	this study
CD-15-00586	Germany	Human	2014-11-11	unknown	F	n. a.	n. a.	this study
CD-15-00580	Germany	Human	2014-11-11	unknown	F	n. a.	n. a.	this study
CD-15-00576	Germany	Human	2014-11-11	unknown	F	n. a.	n. a.	this study
CD-15-00575	Germany	Human	2014-11-11	unknown	F	n. a.	n. a.	this study
CD-15-00574	Germany	Human	2014-11-11	unknown	F	n. a.	n. a.	this study
CD-15-00573	Germany	Human	2014-11-11	unknown	F	n. a.	n. a.	this study
CD-15-00572	Germany	Human	2014-11-11	unknown	F	n. a.	n. a.	this study
CD-15-00571	Germany	Human	2014-11-11	unknown	F	n. a.	n. a.	this study
CD-15-00570	Germany	Human	2014-11-11	unknown	F	n. a.	n. a.	this study
CD-15-00569	Germany	Human	2014-11-11	unknown	F	n. a.	n. a.	this study
CD-15-00568	Germany	Human	2014-11-11	unknown	F	n. a.	n. a.	this study
CD-15-00566	Germany	Human	2014-11-11	unknown	F	n. a.	n. a.	this study
CD-15-00564	Germany	Human	2014-11-11	unknown	F	n. a.	n. a.	this study
CD-15-00563	Germany	Human	2014-11-11	unknown	F	n. a.	n. a.	this study
CD-15-00562	Germany	Human	2014-11-11	unknown	F	n. a.	n. a.	this study
CD-15-00561	Germany	Human	2014-11-11	unknown	F	n. a.	n. a.	this study
CD-15-00560	Germany	Human	2014-11-11	unknown	F	n. a.	n. a.	this study
CD-15-00559	Germany	Human	2014-11-11	unknown	F	n. a.	n. a.	this study
CD-15-00558	Germany	Human	2014-11-11	unknown	F	n. a.	n. a.	this study
CD-15-00557	Germany	Human	2014-11-11	unknown	F	n. a.	n. a.	this study
CD-15-00556	Germany	Human	2014-11-11	unknown	F	n. a.	n. a.	this study
CD-15-00555	Germany	Human	2014-11-11	unknown	F	n. a.	n. a.	this study
CD-15-00554	Germany	Human	2014-11-11	unknown	F	n. a.	n. a.	this study
CD-15-00553	Germany	Human	2014-11-11	unknown	F	n. a.	n. a.	this study
CD-15-00552	Germany	Human	2014-11-11	unknown	F	n. a.	n. a.	this study
CD-15-00551	Germany	Human	2014-11-11	unknown	F	n. a.	n. a.	this study
CD-15-00549	Germany	Human	2014-11-11	unknown	F	n. a.	n. a.	this study
CD-15-00548	Germany	Human	2014-11-11	unknown	F	n. a.	n. a.	this study
CD-15-00547	Germany	Human	2014-11-11	unknown	F	n. a.	n. a.	this study
CD-15-00546	Germany	Human	2014-11-11	unknown	F	n. a.	n. a.	this study
CD-15-00545	Germany	Human	2014-11-11	unknown	F	n. a.	n. a.	this study
CD-15-00383	Germany	Human	2014-07-22	unknown	F	n. a.	n. a.	this study
CD-15-00382	Germany	Human	2014-07-22	unknown	F	n. a.	n. a.	this study
CD-15-00381	Germany	Human	2014-07-22	unknown	F	n. a.	n. a.	this study
CD-15-00380	Germany	Human	2014-07-22	unknown	F	n. a.	n. a.	this study
CD-15-00379	Germany	Human	2014-07-22	unknown	F	n. a.	n. a.	this study
CD-15-00378	Germany	Human	2014-07-22	unknown	F	n. a.	n. a.	this study
CD-15-00377	Germany	Human	2014-07-22	unknown	F	n. a.	n. a.	this study
CD-15-00376	Germany	Human	2014-07-22	unknown	F	n. a.	n. a.	this study
CD-15-00375	Germany	Human	2014-07-22	unknown	F	n. a.	n. a.	this study
CD-15-00374	Germany	Human	2014-07-22	unknown	F	n. a.	n. a.	this study
CD-15-00373	Germany	Human	2014-07-22	unknown	F	n. a.	n. a.	this study
CD-15-00372	Germany	Human	2014-07-22	unknown	F	n. a.	n. a.	this study
CD-15-00371	Germany	Human	2014-07-22	unknown	F	n. a.	n. a.	this study
CD-15-00370	Germany	Human	2014-07-22	unknown	F	n. a.	n. a.	this study
CD-15-00369	Germany	Human	2014-07-22	unknown	F	n. a.	n. a.	this study
CD-15-00368	Germany	Human	2014-07-22	unknown	F	n. a.	n. a.	this study
CD-15-00367	Germany	Human	2014-07-22	unknown	F	n. a.	n. a.	this study
CD-15-00366	Germany	Human	2014-07-22	unknown	F	n. a.	n. a.	this study
CD-15-00365	Germany	Human	2014-07-22	unknown	F	n. a.	n. a.	this study
CD-15-00364	Germany	Human	2014-07-22	unknown	F	n. a.	n. a.	this study
CD-15-00363	Germany	Human	2014-07-22	unknown	F	n. a.	n. a.	this study
CD-15-00362	Germany	Human	2014-07-22	unknown	F	n. a.	n. a.	this study
CD-15-00361	Germany	Human	2014-07-22	unknown	F	n. a.	n. a.	this study
CD-15-00360	Germany	Human	2014-07-22	unknown	F	n. a.	n. a.	this study
CD-15-00359	Germany	Human	2014-07-22	unknown	F	n. a.	n. a.	this study
CD-15-00358	Germany	Human	2014-07-22	unknown	F	n. a.	n. a.	this study
CD-15-00357	Germany	Human	2014-07-22	unknown	F	n. a.	n. a.	this study
CD-15-00356	Germany	Human	2014-07-22	unknown	F	n. a.	n. a.	this study
CD-15-00355	Germany	Human	2014-07-22	unknown	F	n. a.	n. a.	this study
CD-15-00354	Germany	Human	2014-07-22	unknown	F	n. a.	n. a.	this study
CD-15-00353	Germany	Human	2014-07-22	unknown	F	n. a.	n. a.	this study
CD-15-00352	Germany	Human	2014-07-22	unknown	F	n. a.	n. a.	this study
CD-15-00351	Germany	Human	2014-07-22	unknown	F	n. a.	n. a.	this study
CD-15-00284	Germany	Human	2015-01-21	unknown	D	n. a.	n. a.	this study
CD-15-00283	Germany	Human	2015-01-21	unknown	D	n. a.	n. a.	this study
CD-15-00282	Germany	Human	2015-01-21	unknown	D	n. a.	n. a.	this study
CD-15-00281	Germany	Human	2015-01-21	unknown	D	n. a.	n. a.	this study
CD-15-00253	Germany	Human	2014-07-17	unknown	E	n. a.	n. a.	this study
CD-15-00251	Germany	Human	2014-07-17	unknown	E	n. a.	n. a.	this study
CD-15-00248	Germany	Human	2014-07-17	unknown	E	n. a.	n. a.	this study
CD-15-00247	Germany	Human	2014-07-17	unknown	E	n. a.	n. a.	this study
CD-15-00246	Germany	Human	2014-07-17	unknown	E	n. a.	n. a.	this study
CD-15-00245	Germany	Human	2014-07-17	unknown	E	n. a.	n. a.	this study
CD-15-00243	Germany	Human	2014-07-17	unknown	E	n. a.	n. a.	this study
CD-15-00242	Germany	Human	2014-07-17	unknown	E	n. a.	n. a.	this study
CD-15-00241	Germany	Human	2014-07-17	unknown	E	n. a.	n. a.	this study
CD-15-00237	Germany	Human	2014-07-17	unknown	E	n. a.	n. a.	this study
CD-15-00236	Germany	Human	2014-07-17	unknown	E	n. a.	n. a.	this study
CD-15-00233	Germany	Human	2014-07-17	unknown	E	n. a.	n. a.	this study
CD-15-00232	Germany	Human	2014-07-17	unknown	E	n. a.	n. a.	this study
CD-15-00231	Germany	Human	2014-07-17	unknown	E	n. a.	n. a.	this study
CD-15-00230	Germany	Human	2014-07-17	unknown	E	n. a.	n. a.	this study
CD-15-00229	Germany	Human	2014-07-17	unknown	E	n. a.	n. a.	this study
CD-15-00228	Germany	Human	2014-07-17	unknown	E	n. a.	n. a.	this study
CD-15-00227	Germany	Human	2014-07-17	unknown	E	n. a.	n. a.	this study
CD-15-00226	Germany	Human	2014-07-17	unknown	E	n. a.	n. a.	this study
CD-15-00225	Germany	Human	2014-07-17	unknown	E	n. a.	n. a.	this study
CD-15-00223	Germany	Human	2014-07-17	unknown	E	n. a.	n. a.	this study
CD-15-00222	Germany	Human	2014-07-17	unknown	E	n. a.	n. a.	this study
CD-15-00221	Germany	Human	2014-07-17	unknown	E	n. a.	n. a.	this study
CD-15-00220	Germany	Human	2014-07-17	unknown	E	n. a.	n. a.	this study
CD-15-00219	Germany	Human	2014-07-17	unknown	E	n. a.	n. a.	this study
CD-15-00218	Germany	Human	2014-07-17	unknown	E	n. a.	n. a.	this study
CD-15-00217	Germany	Human	2014-07-17	unknown	E	n. a.	n. a.	this study
CD-15-00216	Germany	Human	2014-07-17	unknown	E	n. a.	n. a.	this study
CD-15-00215	Germany	Human	2014-07-17	unknown	E	n. a.	n. a.	this study
CD-15-00214	Germany	Human	2014-07-17	unknown	E	n. a.	n. a.	this study
CD-15-00213	Germany	Human	2014-07-17	unknown	E	n. a.	n. a.	this study
CD-15-00212	Germany	Human	2014-07-17	unknown	E	n. a.	n. a.	this study
CD-15-00211	Germany	Human	2014-07-17	unknown	E	n. a.	n. a.	this study
CD-15-00210	Germany	Human	2014-07-17	unknown	E	n. a.	n. a.	this study
CD-15-00209	Germany	Human	2014-07-17	unknown	E	n. a.	n. a.	this study
CD-15-00208	Germany	Human	2014-07-17	unknown	E	n. a.	n. a.	this study
CD-15-00207	Germany	Human	2014-07-17	unknown	E	n. a.	n. a.	this study
CD-15-00206	Germany	Human	2104-04-28	unknown	E	n. a.	n. a.	this study
CD-15-00205	Germany	Human	2104-04-28	unknown	E	n. a.	n. a.	this study
CD-15-00204	Germany	Human	2104-04-28	unknown	E	n. a.	n. a.	this study
CD-15-00203	Germany	Human	2104-04-28	unknown	E	n. a.	n. a.	this study
CD-15-00202	Germany	Human	2104-04-28	unknown	E	n. a.	n. a.	this study
CD-15-00201	Germany	Human	2104-04-28	unknown	E	n. a.	n. a.	this study
CD-15-00200	Germany	Human	2104-04-28	unknown	E	n. a.	n. a.	this study
CD-15-00199	Germany	Human	2104-04-28	unknown	E	n. a.	n. a.	this study
CD-15-00198	Germany	Human	2104-04-28	unknown	E	n. a.	n. a.	this study
CD-15-00197	Germany	Human	2104-04-28	unknown	E	n. a.	n. a.	this study
CD-15-00196	Germany	Human	2104-04-28	unknown	E	n. a.	n. a.	this study
CD-15-00195	Germany	Human	2104-04-28	unknown	E	n. a.	n. a.	this study
CD-15-00193	Germany	Human	2104-04-28	unknown	E	n. a.	n. a.	this study
CD-15-00192	Germany	Human	2104-04-28	unknown	E	n. a.	n. a.	this study
CD-15-00191	Germany	Human	2104-04-28	unknown	E	n. a.	n. a.	this study
CD-15-00190	Germany	Human	2104-04-28	unknown	E	n. a.	n. a.	this study
CD-15-00189	Germany	Human	2104-04-28	unknown	E	n. a.	n. a.	this study
CD-15-00188	Germany	Human	2104-04-28	unknown	E	n. a.	n. a.	this study
CD-15-00187	Germany	Human	2104-04-28	unknown	E	n. a.	n. a.	this study
CD-15-00186	Germany	Human	2104-04-28	unknown	E	n. a.	n. a.	this study
CD-15-00184	Germany	Human	2104-04-28	unknown	E	n. a.	n. a.	this study
CD-15-00181	Germany	Human	2104-04-28	unknown	E	n. a.	n. a.	this study
CD-15-00180	Germany	Human	2104-04-28	unknown	E	n. a.	n. a.	this study
CD-15-00179	Germany	Human	2104-04-28	unknown	E	n. a.	n. a.	this study
CD-15-00177	Germany	Human	2104-04-28	unknown	E	n. a.	n. a.	this study
CD-15-00175	Germany	Human	2104-04-28	unknown	E	n. a.	n. a.	this study
CD-15-00174	Germany	Human	2104-04-28	unknown	E	n. a.	n. a.	this study
CD-15-00173	Germany	Human	2104-04-28	unknown	E	n. a.	n. a.	this study
CD-15-00172	Germany	Human	2015-01-21	unknown	D	n. a.	n. a.	this study
CD-15-00170	Germany	Human	2015-01-21	unknown	D	n. a.	n. a.	this study
CD-15-00169	Germany	Human	2015-01-21	unknown	D	n. a.	n. a.	this study
CD-15-00168	Germany	Human	2015-01-21	unknown	D	n. a.	n. a.	this study
CD-15-00167	Germany	Human	2015-01-21	unknown	D	n. a.	n. a.	this study
CD-15-00166	Germany	Human	2015-01-21	unknown	D	n. a.	n. a.	this study
CD-15-00165	Germany	Human	2015-01-21	unknown	D	n. a.	n. a.	this study
CD-15-00163	Germany	Human	2015-01-21	unknown	D	n. a.	n. a.	this study
CD-15-00161	Germany	Human	2015-01-21	unknown	D	n. a.	n. a.	this study
CD-15-00160	Germany	Human	2015-01-21	unknown	D	n. a.	n. a.	this study
CD-15-00159	Germany	Human	2014-08-27	unknown	D	n. a.	n. a.	this study
CD-15-00158	Germany	Human	2014-08-27	unknown	D	n. a.	n. a.	this study
CD-15-00157	Germany	Human	2014-08-27	unknown	D	n. a.	n. a.	this study
CD-15-00156	Germany	Human	2014-08-27	unknown	D	n. a.	n. a.	this study
CD-15-00155	Germany	Human	2014-08-27	unknown	D	n. a.	n. a.	this study
CD-15-00152	Germany	Human	2014-08-27	unknown	D	n. a.	n. a.	this study
CD-15-00151	Germany	Human	2014-08-27	unknown	D	n. a.	n. a.	this study
CD-15-00150	Germany	Human	2014-08-27	unknown	D	n. a.	n. a.	this study
CD-15-00149	Germany	Human	2014-08-27	unknown	D	n. a.	n. a.	this study
CD-15-00146	Germany	Human	2014-08-27	unknown	D	n. a.	n. a.	this study
CD-15-00145	Germany	Human	2014-08-27	unknown	D	n. a.	n. a.	this study
CD-15-00144	Germany	Human	2014-08-27	unknown	D	n. a.	n. a.	this study
CD-15-00143	Germany	Human	2014-08-27	unknown	D	n. a.	n. a.	this study
CD-15-00142	Germany	Human	2014-08-27	unknown	D	n. a.	n. a.	this study
CD-15-00141	Germany	Human	2014-08-27	unknown	D	n. a.	n. a.	this study
CD-17-00242	Germany	Human		018	n. a.	n. a.	n. a.	Berger et al. 2019
CD-17-00241	Germany	Human		018	n. a.	n. a.	n. a.	Berger et al. 2019
CD-17-00239	Germany	Human		018	n. a.	n. a.	n. a.	Berger et al. 2019
CD-17-00238	Germany	Human		018	n. a.	n. a.	n. a.	Berger et al. 2019
CD-17-00237	Germany	Human		018	n. a.	n. a.	n. a.	Berger et al. 2019
CD-17-00236	Germany	Human		018	n. a.	n. a.	n. a.	Berger et al. 2019
CD-16-00013	Italy	Human	unknown	018	n. a.	n. a.	n. a.	Berger et al. 2019
CD-16-00012	Italy	Human	unknown	018	n. a.	n. a.	n. a.	Berger et al. 2019
CD-16-00011	Italy	Human	unknown	018	n. a.	n. a.	n. a.	Berger et al. 2019
CD-16-00010	Italy	Human	unknown	018	n. a.	n. a.	n. a.	Berger et al. 2019
CD-16-00009	Germany	Human	unknown	018	n. a.	n. a.	n. a.	Berger et al. 2019
CD-16-00008	Germany	Human	unknown	018	n. a.	n. a.	n. a.	Berger et al. 2019
CD-16-00007	Germany	Human	unknown	018	n. a.	n. a.	n. a.	Berger et al. 2019
CD-16-00006	Germany	Human	unknown	018	n. a.	n. a.	n. a.	Berger et al. 2019
CD-16-00005	Germany	Human	unknown	018	n. a.	n. a.	n. a.	Berger et al. 2019
CD-16-00004	Germany	Human	unknown	018	n. a.	n. a.	n. a.	Berger et al. 2019
CD-16-00003	Germany	Human	unknown	018	n. a.	n. a.	n. a.	Berger et al. 2019
CD-16-00002	Germany	Human	unknown	018	n. a.	n. a.	n. a.	Berger et al. 2019
CD-16-00001	Germany	Human	unknown	018	n. a.	n. a.	n. a.	Berger et al. 2019
CD-16-00081	Germany	Human	unknown	126	n. a.	n. a.	n. a.	this study
CD-16-00080	Germany	Human	unknown	126	n. a.	n. a.	n. a.	this study
CD-16-00079	Germany	Human	unknown	126	n. a.	n. a.	n. a.	this study
CD-16-00078	Germany	Human	unknown	126	n. a.	n. a.	n. a.	this study
CD-16-00077	Germany	Human	unknown	126	n. a.	n. a.	n. a.	this study
CD-16-00076	Germany	Human	unknown	126	n. a.	n. a.	n. a.	this study
CD-16-00075	Germany	Human	unknown	126	n. a.	n. a.	n. a.	this study
CD-16-00073	Germany	Human	unknown	126	n. a.	n. a.	n. a.	this study
CD-16-00072	Germany	Human	unknown	106	n. a.	n. a.	n. a.	this study
CD-16-00071	Germany	Human	unknown	106	n. a.	n. a.	n. a.	this study
CD-16-00070	Germany	Human	unknown	106	n. a.	n. a.	n. a.	this study
CD-16-00069	Germany	Human	unknown	106	n. a.	n. a.	n. a.	this study
CD-16-00068	Germany	Human	unknown	106	n. a.	n. a.	n. a.	this study
CD-16-00067	Germany	Human	unknown	106	n. a.	n. a.	n. a.	this study
CD-16-00066	Germany	Human	unknown	106	n. a.	n. a.	n. a.	this study
CD-16-00065	Germany	Human	unknown	106	n. a.	n. a.	n. a.	this study
CD-16-00063	Germany	Human	unknown	027	n. a.	n. a.	n. a.	this study
CD-16-00062	Germany	Human	unknown	027	n. a.	n. a.	n. a.	this study
CD-16-00061	Germany	Human	unknown	027	n. a.	n. a.	n. a.	this study
CD-16-00060	Germany	Human	unknown	027	n. a.	n. a.	n. a.	this study
CD-16-00058	Germany	Human	unknown	027	n. a.	n. a.	n. a.	this study
CD-16-00057	Germany	Human	unknown	027	n. a.	n. a.	n. a.	this study
CD-16-00056	Germany	Human	unknown	027	n. a.	n. a.	n. a.	this study
CD-16-00055	Germany	Human	unknown	027	n. a.	n. a.	n. a.	this study
CD-16-00054	Germany	Human	unknown	015	n. a.	n. a.	n. a.	this study
CD-16-00053	Germany	Human	unknown	015	n. a.	n. a.	n. a.	this study
CD-16-00052	Germany	Human	unknown	015	n. a.	n. a.	n. a.	this study
CD-16-00051	Germany	Human	unknown	015	n. a.	n. a.	n. a.	this study
CD-16-00050	Germany	Human	unknown	015	n. a.	n. a.	n. a.	this study
CD-16-00049	Germany	Human	unknown	015	n. a.	n. a.	n. a.	this study
CD-16-00048	Germany	Human	unknown	015	n. a.	n. a.	n. a.	this study
CD-16-00047	Germany	Human	unknown	015	n. a.	n. a.	n. a.	this study
CD-16-00046	Germany	Human	unknown	015	n. a.	n. a.	n. a.	this study
CD-16-00045	Germany	Human	unknown	015	n. a.	n. a.	n. a.	this study
CD-16-00044	Germany	Human	unknown	014	n. a.	n. a.	n. a.	this study
CD-16-00043	Germany	Human	unknown	014	n. a.	n. a.	n. a.	this study
CD-16-00042	Germany	Human	unknown	014	n. a.	n. a.	n. a.	this study
CD-16-00041	Germany	Human	unknown	014	n. a.	n. a.	n. a.	this study
CD-16-00040	Germany	Human	unknown	014	n. a.	n. a.	n. a.	this study
CD-16-00039	Germany	Human	unknown	014	n. a.	n. a.	n. a.	this study
CD-16-00038	Germany	Human	unknown	014	n. a.	n. a.	n. a.	this study
CD-16-00037	Germany	Human	unknown	014	n. a.	n. a.	n. a.	this study
CD-16-00036	Germany	Human	unknown	014	n. a.	n. a.	n. a.	this study
CD-16-00035	Germany	Human	unknown	014	n. a.	n. a.	n. a.	this study
CD-16-00034	Germany	Human	unknown	001	n. a.	n. a.	n. a.	this study
CD-16-00033	Germany	Human	unknown	001	n. a.	n. a.	n. a.	this study
CD-16-00032	Germany	Human	unknown	001	n. a.	n. a.	n. a.	this study
CD-16-00030	Germany	Human	unknown	001	n. a.	n. a.	n. a.	this study
CD-16-00029	Germany	Human	unknown	001	n. a.	n. a.	n. a.	this study
CD-16-00027	Germany	Human	unknown	001	n. a.	n. a.	n. a.	this study
CD-16-00026	Germany	Human	unknown	001	n. a.	n. a.	n. a.	this study
CD-16-00025	Germany	Human	unknown	001	n. a.	n. a.	n. a.	this study
CD-15-01046	Germany	Human	unknown	001	n. a.	n. a.	n. a.	this study
CD-15-01045	Germany	Human	unknown	053	n. a.	n. a.	n. a.	this study
CD-15-01044	Germany	Human	unknown	050	n. a.	n. a.	n. a.	this study
CD-15-01043	Germany	Human	unknown	328	n. a.	n. a.	n. a.	this study
CD-15-01041	Germany	Human	unknown	027	n. a.	n. a.	n. a.	this study
CD-15-01039	Germany	Human	unknown	078	n. a.	n. a.	n. a.	this study
CD-15-01037	Germany	Human	unknown	001	n. a.	n. a.	n. a.	this study
CD-15-01036	Germany	Human	unknown	002	n. a.	n. a.	n. a.	this study
CD-15-01035	Germany	Human	unknown	001	n. a.	n. a.	n. a.	this study
CD-15-01034	Germany	Human	unknown	n. d.	n. a.	n. a.	n. a.	this study
CD-15-01033	Germany	Human	unknown	328	n. a.	n. a.	n. a.	this study
CD-15-01032	Germany	Human	unknown	n. d.	n. a.	n. a.	n. a.	this study
CD-15-01031	Germany	Human	unknown	003	n. a.	n. a.	n. a.	this study
CD-15-01030	Germany	Human	unknown	026	n. a.	n. a.	n. a.	this study
CD-15-01029	Germany	Human	unknown	n. d.	n. a.	n. a.	n. a.	this study
CD-15-01028	Germany	Human	unknown	032	n. a.	n. a.	n. a.	this study
CD-15-01027	Germany	Human	unknown	001	n. a.	n. a.	n. a.	this study
CD-15-01026	Germany	Human	unknown	073	n. a.	n. a.	n. a.	this study
CD-15-01025	Germany	Human	unknown	010	n. a.	n. a.	n. a.	this study
CD-15-01024	Germany	Human	unknown	014	n. a.	n. a.	n. a.	this study
CD-15-01023	Germany	Human	unknown	n. d.	n. a.	n. a.	n. a.	this study
CD-15-01022	Germany	Human	unknown	226	n. a.	n. a.	n. a.	this study
CD-15-01021	Germany	Human	unknown	018	n. a.	n. a.	n. a.	this study
CD-15-01020	Germany	Human	unknown	001	n. a.	n. a.	n. a.	this study
CD-15-01019	Germany	Human	unknown	001	n. a.	n. a.	n. a.	this study
CD-15-01017	Germany	Human	unknown	001	n. a.	n. a.	n. a.	this study
CD-15-01016	Germany	Human	unknown	014	n. a.	n. a.	n. a.	this study
CD-15-01015	Germany	Human	unknown	014	n. a.	n. a.	n. a.	this study
CD-15-01014	Germany	Human	unknown	n. d.	n. a.	n. a.	n. a.	this study
CD-15-01013	Germany	Human	unknown	n. d.	n. a.	n. a.	n. a.	this study
CD-15-01012	Germany	Human	unknown	n. d.	n. a.	n. a.	n. a.	this study
CD-15-01011	Germany	Human	unknown	126	n. a.	n. a.	n. a.	this study
CD-15-01010	Germany	Human	unknown	n. d.	n. a.	n. a.	n. a.	this study
CD-15-01009	Germany	Human	unknown	126	n. a.	n. a.	n. a.	this study
CD-15-01008	Germany	Human	unknown	017	n. a.	n. a.	n. a.	this study
CD-15-01007	Germany	Human	unknown	024	n. a.	n. a.	n. a.	this study
CD-15-01006	Germany	Human	unknown	106	n. a.	n. a.	n. a.	this study
CD-15-01005	Germany	Human	unknown	106	n. a.	n. a.	n. a.	this study
CD-15-01004	Germany	Human	unknown	106	n. a.	n. a.	n. a.	this study
CD-15-01003	Germany	Human	unknown	053	n. a.	n. a.	n. a.	this study
CD-15-01002	Germany	Human	unknown	018	n. a.	n. a.	n. a.	this study
CD-15-01001	Germany	Human	unknown	002	n. a.	n. a.	n. a.	this study
CD-15-01000	Germany	Human	unknown	073	n. a.	n. a.	n. a.	this study
CD-15-00999	Germany	Human	unknown	027	n. a.	n. a.	n. a.	this study
CD-15-00998	Germany	Human	unknown	027	n. a.	n. a.	n. a.	this study
CD-15-00997	Germany	Human	unknown	070	n. a.	n. a.	n. a.	this study
CD-15-00996	Germany	Human	unknown	043	n. a.	n. a.	n. a.	this study
CD-15-00995	Germany	Human	unknown	020	n. a.	n. a.	n. a.	this study
CD-15-00994	Germany	Human	unknown	014	n. a.	n. a.	n. a.	this study
CD-15-00993	Germany	Human	unknown	014	n. a.	n. a.	n. a.	this study
CD-15-00992	Germany	Human	unknown	003	n. a.	n. a.	n. a.	this study
CD-15-00991	Germany	Human	unknown	043	n. a.	n. a.	n. a.	this study
CD-15-00990	Germany	Human	unknown	015	n. a.	n. a.	n. a.	this study
CD-15-00989	Germany	Human	unknown	015	n. a.	n. a.	n. a.	this study
CD-15-00988	Germany	Human	unknown	015	n. a.	n. a.	n. a.	this study
CD-15-00987	Germany	Human	unknown	126	n. a.	n. a.	n. a.	this study
CD-16-00191	Germany	Human	2016	001	n. a.	1	n.d.	this study
CD-16-00172	Germany	Human	2015	581	n. a.	5	n.d.	this study
CD-16-00135	Germany	Human	2015	569	n. a.	2	n.d.	this study
CD-15-00633	Germany	Human	2013	001	n. a.	5	n.d.	this study
CD-15-00945	Germany	Human	2015	027	n. a.	6	6_4	this study
CD-15-00722	Germany	Human	2013	001	n. a.	6	6_4	this study
CD-15-00946	Germany	Human	2015	456	n. a.	6	6_3	this study
CD-15-00738	Germany	Human	2014	001	n. a.	6	6_3	this study
CD-15-00948	Germany	Human	2015	001	n. a.	6	6_2	this study
CD-15-00942	Germany	Human	2014	001	n. a.	6	6_2	this study
CD-15-00941	Germany	Human	2014	001	n. a.	6	6_2	this study
CD-15-00940	Germany	Human	2014	023	n. a.	6	6_2	this study
CD-15-00736	Germany	Human	2014	236	n. a.	6	6_2	this study
CD-15-00943	Germany	Human	2015	001	n. a.	6	6_1	this study
CD-15-00733	Germany	Human	2014	001	n. a.	6	6_1	this study
CD-15-00728	Germany	Human	2014	001	n. a.	6	6_1	this study
CD-15-00726	Germany	Human	2013	001	n. a.	6	6_1	this study
CD-15-00720	Germany	Human	2013	001	n. a.	6	6_1	this study
CD-16-00169	Germany	Human	2015	001	n. a.	5	5_6	this study
CD-16-00171	Germany	Human	2015	001	n. a.	5	5_5	this study
CD-16-00164	Germany	Human	2015	236	n. a.	5	5_37	this study
CD-15-00862	Germany	Human	2014	449	n. a.	5	5_36	this study
CD-15-00649	Germany	Human	2013	001	n. a.	5	5_24	this study
CD-15-00644	Germany	Human	2013	001	n. a.	5	5_22	this study
CD-15-00872	Germany	Human	2014	449	n. a.	5	5_20	this study
CD-15-00648	Germany	Human	2013	001	n. a.	5	5_19	this study
CD-15-00875	Germany	Human	2014	001	n. a.	5	5_18	this study
CD-15-00874	Germany	Human	2014	001	n. a.	5	5_15	this study
CD-16-00162	Germany	Human	2015	001	n. a.	5	5_14	this study
CD-16-00178	Germany	Human	2015	001	n. a.	5	5_13	this study
CD-16-00161	Germany	Human	2015	001	n. a.	5	5_11	this study
CD-15-00646	Germany	Human	2013	001	n. a.	5	5_11	this study
CD-16-00106	Germany	Human	2015	001	n. a.	1	5_10	this study
CD-16-00153	Germany	Human	2015	001	n. a.	4	4_4	this study
CD-16-00150	Germany	Human	2015	001	n. a.	4	4_2	this study
CD-16-00149	Germany	Human	2015	212	n. a.	4	4_2	this study
CD-16-00144	Germany	Human	2015	001	n. a.	4	4_1	this study
CD-16-00095	Germany	Human	2015	001	n. a.	3	3_9	this study
CD-16-00196	Germany	Human	2013	n. d.	n. a.	3	3_7	this study
CD-16-00085	Germany	Human	2015	001	n. a.	3	3_7	this study
CD-15-00956	Germany	Human	2014	001	n. a.	3	3_6	this study
CD-15-00964	Germany	Human	2014	001	n. a.	3	3_5	this study
CD-15-00963	Germany	Human	2014	001	n. a.	3	3_5	this study
CD-15-00962	Germany	Human	2014	001	n. a.	3	3_5	this study
CD-15-00955	Germany	Human	2014	001	n. a.	3	3_5	this study
CD-15-00952	Germany	Human	2014	001	n. a.	3	3_4	this study
CD-16-00184	Germany	Human	2016	001	n. a.	3	3_3	this study
CD-16-00096	Germany	Human	2015	001	n. a.	3	3_3	this study
CD-15-00953	Germany	Human	2014	001	n. a.	3	3_3	this study
CD-15-00950	Germany	Human	2014	001	n. a.	3	3_3	this study
CD-15-00669	Germany	Human	2013	001	n. a.	3	3_3	this study
CD-15-00959	Germany	Human	2014	001	n. a.	3	3_2	this study
CD-15-00715	Germany	Human	2013	001	n. a.	3	3_2	this study
CD-15-00668	Germany	Human	2013	001	n. a.	3	3_2	this study
CD-16-00181	Germany	Human	2016	027	n. a.	3	3_13	this study
CD-15-00662	Germany	Human	2013	n. d.	n. a.	3	3_13	this study
CD-15-00664	Germany	Human	2013	001	n. a.	3	3_12	this study
CD-15-00660	Germany	Human	2013	001	n. a.	3	3_11	this study
CD-15-00949	Germany	Human	2014	001	n. a.	3	3_1	this study
CD-15-00708	Germany	Human	2014	001	n. a.	2	2_5	this study
CD-16-00134	Germany	Human	2015	027	n. a.	2	2_4	this study
CD-15-00895	Germany	Human	2014	001	n. a.	2	2_4	this study
CD-16-00138	Germany	Human	2015	001	n. a.	2	2_2	this study
CD-16-00137	Germany	Human	2015	027	n. a.	2	2_2	this study
CD-16-00129	Germany	Human	2015	078	n. a.	2	2_2	this study
CD-16-00128	Germany	Human	2015	078	n. a.	2	2_2	this study
CD-16-00122	Germany	Human	2015	001	n. a.	2	2_2	this study
CD-16-00119	Germany	Human	2015	027	n. a.	2	2_2	this study
CD-15-00881	Germany	Human	2014	001	n. a.	2	2_2	this study
CD-16-00127	Germany	Human	2015	001	n. a.	2	2_1	this study
CD-16-00125	Germany	Human	2015	001	n. a.	2	2_1	this study
CD-15-00876	Germany	Human	2014	023	n. a.	2	2_1	this study
CD-15-00711	Germany	Human	2014	241	n. a.	2	2_1	this study
CD-15-00707	Germany	Human	2014	001	n. a.	2	2_1	this study
CD-15-00702	Germany	Human	2013	001	n. a.	2	2_1	this study
CD-15-00701	Germany	Human	2013	001	n. a.	2	2_1	this study
CD-15-00700	Germany	Human	2013	001	n. a.	2	2_1	this study
CD-15-00697	Germany	Human	2013	001	n. a.	2	2_1	this study
CD-15-00696	Germany	Human	2013	001	n. a.	2	2_1	this study
CD-16-00193	Germany	Human	2016	001	n. a.	1	1_4	this study
CD-16-00102	Germany	Human	2015	001	n. a.	1	1_4	this study
CD-16-00188	Germany	Human	2016	001	n. a.	1	1_3	this study
CD-16-00109	Germany	Human	2015	001	n. a.	1	1_3	this study
CD-16-00108	Germany	Human	2015	001	n. a.	1	1_3	this study
CD-16-00110	Germany	Human	2015	001	n. a.	1	1_2	this study
CD-15-00936	Germany	Human	2015	001	n. a.	1	1_2	this study
CD-15-00935	Germany	Human	2015	001	n. a.	1	1_2	this study
CD-15-00931	Germany	Human	2015	027	n. a.	1	1_2	this study
CD-16-00192	Germany	Human	2016	001	n. a.	1	1_1	this study
CD-16-00190	Germany	Human	2016	001	n. a.	1	1_1	this study
CD-16-00116	Germany	Human	2016	001	n. a.	1	1_1	this study
CD-15-00937	Germany	Human	2015	001	n. a.	1	1_1	this study
CD-15-00925	Germany	Human	2014	001	n. a.	1	1_1	this study
CD-15-00690	Germany	Human	2014	001	n. a.	1	1_1	this study
CD-15-00689	Germany	Human	2014	001	n. a.	1	1_1	this study
CD-15-00673	Germany	Human	2013	236	n. a.	1	1_1	this study
CD-16-00195	Germany	Human	2016	002	n. a.	1	0	this study
CD-16-00194	Germany	Human	2016	534	n. a.	1	0	this study
CD-16-00189	Germany	Human	2016	n. d.	n. a.	1	0	this study
CD-16-00187	Germany	Human	2016	027	n. a.	1	0	this study
CD-16-00186	Germany	Human	2015	037	n. a.	3	0	this study
CD-16-00185	Germany	Human	2016	078	n. a.	3	0	this study
CD-16-00183	Germany	Human	2016	014	n. a.	3	0	this study
CD-16-00182	Germany	Human	2016	014	n. a.	3	0	this study
CD-16-00180	Germany	Human	2015	001	n. a.	5	0	this study
CD-16-00179	Germany	Human	2015	027	n. a.	5	0	this study
CD-16-00177	Germany	Human	2015	014	n. a.	5	0	this study
CD-16-00176	Germany	Human	2015	070	n. a.	5	0	this study
CD-16-00175	Germany	Human	2015	009	n. a.	5	0	this study
CD-16-00174	Germany	Human	2015	084	n. a.	5	0	this study
CD-16-00173	Germany	Human	2015	078	n. a.	5	0	this study
CD-16-00170	Germany	Human	2015	n. d.	n. a.	5	0	this study
CD-16-00168	Germany	Human	2015	629	n. a.	5	0	this study
CD-16-00167	Germany	Human	2015	049	n. a.	5	0	this study
CD-16-00166	Germany	Human	2015	078	n. a.	5	0	this study
CD-16-00165	Germany	Human	2015	005	n. a.	5	0	this study
CD-16-00163	Germany	Human	2015	014	n. a.	5	0	this study
CD-16-00160	Germany	Human	2015	002	n. a.	5	0	this study
CD-16-00159	Germany	Human	2015	005	n. a.	5	0	this study
CD-16-00158	Germany	Human	2016	027	n. a.	4	0	this study
CD-16-00157	Germany	Human	2015	001	n. a.	4	0	this study
CD-16-00156	Germany	Human	2015	651	n. a.	4	0	this study
CD-16-00155	Germany	Human	2015	014	n. a.	4	0	this study
CD-16-00154	Germany	Human	2015	001	n. a.	4	0	this study
CD-16-00152	Germany	Human	2015	027	n. a.	4	0	this study
CD-16-00151	Germany	Human	2015	001	n. a.	4	0	this study
CD-16-00148	Germany	Human	2015	078	n. a.	4	0	this study
CD-16-00147	Germany	Human	2015	020	n. a.	4	0	this study
CD-16-00146	Germany	Human	2015	027	n. a.	4	0	this study
CD-16-00145	Germany	Human	2015	027	n. a.	4	0	this study
CD-16-00143	Germany	Human	2015	015	n. a.	4	0	this study
CD-16-00142	Germany	Human	2015	012	n. a.	4	0	this study
CD-16-00141	Germany	Human	2015	001	n. a.	4	0	this study
CD-16-00140	Germany	Human	2015	003	n. a.	4	0	this study
CD-16-00139	Germany	Human	2015	023	n. a.	4	0	this study
CD-16-00136	Germany	Human	2015	003	n. a.	2	0	this study
CD-16-00133	Germany	Human	2015	n. d.	n. a.	2	0	this study
CD-16-00131	Germany	Human	2015	003	n. a.	2	0	this study
CD-16-00130	Germany	Human	2015	014	n. a.	2	0	this study
CD-16-00126	Germany	Human	2015	002	n. a.	2	0	this study
CD-16-00124	Germany	Human	2015	012	n. a.	2	0	this study
CD-16-00123	Germany	Human	2015	003	n. a.	2	0	this study
CD-16-00121	Germany	Human	2015	014	n. a.	2	0	this study
CD-16-00120	Germany	Human	2015	220	n. a.	2	0	this study
CD-16-00118	Germany	Human	2015	020	n. a.	2	0	this study
CD-16-00117	Germany	Human	2015	062	n. a.	2	0	this study
CD-16-00115	Germany	Human	2016	027	n. a.	1	0	this study
CD-16-00114	Germany	Human	2015	049	n. a.	1	0	this study
CD-16-00113	Germany	Human	2015	023	n. a.	1	0	this study
CD-16-00112	Germany	Human	2015	023	n. a.	1	0	this study
CD-16-00111	Germany	Human	2015	014	n. a.	1	0	this study
CD-16-00107	Germany	Human	2015	001	n. a.	1	0	this study
CD-16-00105	Germany	Human	2015	005	n. a.	1	0	this study
CD-16-00104	Germany	Human	2015	001	n. a.	1	0	this study
CD-16-00103	Germany	Human	2015	005	n. a.	1	0	this study
CD-16-00101	Germany	Human	2016	027	n. a.	3	0	this study
CD-16-00100	Germany	Human	2015	106	n. a.	3	0	this study
CD-16-00099	Germany	Human	2015	005	n. a.	3	0	this study
CD-16-00098	Germany	Human	2015	001	n. a.	3	0	this study
CD-16-00097	Germany	Human	2015	014	n. a.	3	0	this study
CD-16-00094	Germany	Human	2015	014	n. a.	3	0	this study
CD-16-00093	Germany	Human	2015	001	n. a.	3	0	this study
CD-16-00092	Germany	Human	2015	446	n. a.	3	0	this study
CD-16-00091	Germany	Human	2015	547	n. a.	3	0	this study
CD-16-00090	Germany	Human	2015	020	n. a.	3	0	this study
CD-16-00089	Germany	Human	2015	002	n. a.	3	0	this study
CD-16-00088	Germany	Human	2015	027	n. a.	3	0	this study
CD-16-00087	Germany	Human	2015	001	n. a.	3	0	this study
CD-16-00086	Germany	Human	2015	027	n. a.	3	0	this study
CD-16-00084	Germany	Human	2015	453	n. a.	3	0	this study
CD-16-00083	Germany	Human	2015	014	n. a.	3	0	this study
CD-15-00967	Germany	Human	2014	029	n. a.	3	0	this study
CD-15-00966	Germany	Human	2014	563	n. a.	3	0	this study
CD-15-00961	Germany	Human	2014	020	n. a.	3	0	this study
CD-15-00960	Germany	Human	2014	002	n. a.	3	0	this study
CD-15-00958	Germany	Human	2014	010	n. a.	3	0	this study
CD-15-00957	Germany	Human	2014	049	n. a.	3	0	this study
CD-15-00954	Germany	Human	2014	001	n. a.	3	0	this study
CD-15-00951	Germany	Human	2014	n. d.	n. a.	3	0	this study
CD-15-00947	Germany	Human	2015	n. d.	n. a.	6	0	this study
CD-15-00944	Germany	Human	2015	084	n. a.	6	0	this study
CD-15-00939	Germany	Human	2014	020	n. a.	6	0	this study
CD-15-00938	Germany	Human	2014	046	n. a.	6	0	this study
CD-15-00934	Germany	Human	2015	241	n. a.	1	0	this study
CD-15-00933	Germany	Human	2015	225	n. a.	1	0	this study
CD-15-00932	Germany	Human	2015	023	n. a.	1	0	this study
CD-15-00930	Germany	Human	2015	003	n. a.	1	0	this study
CD-15-00929	Germany	Human	2015	451	n. a.	1	0	this study
CD-15-00928	Germany	Human	2014	n. d.	n. a.	1	0	this study
CD-15-00927	Germany	Human	2014	006	n. a.	1	0	this study
CD-15-00926	Germany	Human	2014	666	n. a.	1	0	this study
CD-15-00924	Germany	Human	2014	014	n. a.	1	0	this study
CD-15-00923	Germany	Human	2014	023	n. a.	1	0	this study
CD-15-00922	Germany	Human	2014	014	n. a.	1	0	this study
CD-15-00921	Germany	Human	2014	078	n. a.	1	0	this study
CD-15-00920	Germany	Human	2014	241	n. a.	1	0	this study
CD-15-00894	Germany	Human	2014	668	n. a.	2	0	this study
CD-15-00893	Germany	Human	2014	078	n. a.	2	0	this study
CD-15-00892	Germany	Human	2014	039	n. a.	2	0	this study
CD-15-00891	Germany	Human	2014	023	n. a.	2	0	this study
CD-15-00890	Germany	Human	2014	014	n. a.	2	0	this study
CD-15-00889	Germany	Human	2014	027	n. a.	2	0	this study
CD-15-00888	Germany	Human	2014	719	n. a.	2	0	this study
CD-15-00887	Germany	Human	2014	012	n. a.	2	0	this study
CD-15-00885	Germany	Human	2014	001	n. a.	2	0	this study
CD-15-00884	Germany	Human	2014	012	n. a.	2	0	this study
CD-15-00883	Germany	Human	2014	003	n. a.	2	0	this study
CD-15-00882	Germany	Human	2014	720	n. a.	2	0	this study
CD-15-00880	Germany	Human	2014	014	n. a.	2	0	this study
CD-15-00879	Germany	Human	2014	039	n. a.	2	0	this study
CD-15-00878	Germany	Human	2014	014	n. a.	2	0	this study
CD-15-00877	Germany	Human	2014	078	n. a.	2	0	this study
CD-15-00873	Germany	Human	2014	078	n. a.	5	0	this study
CD-15-00871	Germany	Human	2014	078	n. a.	5	0	this study
CD-15-00870	Germany	Human	2014	020	n. a.	5	0	this study
CD-15-00869	Germany	Human	2014	001	n. a.	5	0	this study
CD-15-00868	Germany	Human	2014	001	n. a.	5	0	this study
CD-15-00867	Germany	Human	2014	031	n. a.	5	0	this study
CD-15-00866	Germany	Human	2014	001	n. a.	5	0	this study
CD-15-00865	Germany	Human	2014	027	n. a.	5	0	this study
CD-15-00864	Germany	Human	2014	014	n. a.	5	0	this study
CD-15-00863	Germany	Human	2014	001	n. a.	5	0	this study
CD-15-00861	Germany	Human	2014	n. d.	n. a.	5	0	this study
CD-15-00860	Germany	Human	2014	001	n. a.	5	0	this study
CD-15-00859	Germany	Human	2014	002	n. a.	5	0	this study
CD-15-00858	Germany	Human	2014	446	n. a.	5	0	this study
CD-15-00857	Germany	Human	2014	027	n. a.	5	0	this study
CD-15-00856	Germany	Human	2014	002	n. a.	5	0	this study
CD-15-00855	Germany	Human	2014	062	n. a.	5	0	this study
CD-15-00737	Germany	Human	2014	002	n. a.	6	0	this study
CD-15-00735	Germany	Human	2014	002	n. a.	6	0	this study
CD-15-00734	Germany	Human	2014	001	n. a.	6	0	this study
CD-15-00732	Germany	Human	2014	014	n. a.	6	0	this study
CD-15-00731	Germany	Human	2014	003	n. a.	6	0	this study
CD-15-00730	Germany	Human	2014	078	n. a.	6	0	this study
CD-15-00729	Germany	Human	2014	722	n. a.	6	0	this study
CD-15-00727	Germany	Human	2014	001	n. a.	6	0	this study
CD-15-00725	Germany	Human	2013	002	n. a.	6	0	this study
CD-15-00724	Germany	Human	2013	014	n. a.	6	0	this study
CD-15-00723	Germany	Human	2013	002	n. a.	6	0	this study
CD-15-00721	Germany	Human	2013	001	n. a.	6	0	this study
CD-15-00718	Germany	Human	2013	001	n. a.	6	0	this study
CD-15-00717	Germany	Human	2013	n. d.	n. a.	3	0	this study
CD-15-00716	Germany	Human	2013	010	n. a.	3	0	this study
CD-15-00714	Germany	Human	2013	559	n. a.	5	0	this study
CD-15-00710	Germany	Human	2014	087	n. a.	2	0	this study
CD-15-00709	Germany	Human	2014	039	n. a.	2	0	this study
CD-15-00706	Germany	Human	2014	014	n. a.	2	0	this study
CD-15-00705	Germany	Human	2014	708	n. a.	2	0	this study
CD-15-00704	Germany	Human	2014	721	n. a.	2	0	this study
CD-15-00703	Germany	Human	2013	023	n. a.	2	0	this study
CD-15-00699	Germany	Human	2013	005	n. a.	2	0	this study
CD-15-00698	Germany	Human	2013	014	n. a.	2	0	this study
CD-15-00695	Germany	Human	2013	020	n. a.	2	0	this study
CD-15-00694	Germany	Human	2013	023	n. a.	2	0	this study
CD-15-00693	Germany	Human	2013	n. d.	n. a.	2	0	this study
CD-15-00692	Germany	Human	2013	n. d.	n. a.	2	0	this study
CD-15-00688	Germany	Human	2014	241	n. a.	1	0	this study
CD-15-00686	Germany	Human	2014	126	n. a.	1	0	this study
CD-15-00685	Germany	Human	2014	078	n. a.	1	0	this study
CD-15-00684	Germany	Human	2014	027	n. a.	1	0	this study
CD-15-00683	Germany	Human	2014	005	n. a.	1	0	this study
CD-15-00682	Germany	Human	2014	001	n. a.	1	0	this study
CD-15-00681	Germany	Human	2014	014	n. a.	1	0	this study
CD-15-00679	Germany	Human	2014	014	n. a.	1	0	this study
CD-15-00677	Germany	Human	2014	n. d.	n. a.	1	0	this study
CD-15-00676	Germany	Human	2013	620	n. a.	1	0	this study
CD-15-00675	Germany	Human	2013	051	n. a.	1	0	this study
CD-15-00674	Germany	Human	2013	020	n. a.	1	0	this study
CD-15-00672	Germany	Human	2013	081	n. a.	1	0	this study
CD-15-00666	Germany	Human	2013	002	n. a.	3	0	this study
CD-15-00665	Germany	Human	2013	001	n. a.	3	0	this study
CD-15-00663	Germany	Human	2013	027	n. a.	3	0	this study
CD-15-00661	Germany	Human	2013	001	n. a.	3	0	this study
CD-15-00658	Germany	Human	2013	001	n. a.	3	0	this study
CD-15-00657	Germany	Human	2013	n. d.	n. a.	3	0	this study
CD-15-00656	Germany	Human	2013	001	n. a.	3	0	this study
CD-15-00655	Germany	Human	2013	002	n. a.	3	0	this study
CD-15-00653	Germany	Human	2013	001	n. a.	3	0	this study
CD-15-00652	Germany	Human	2013	001	n. a.	3	0	this study
CD-15-00651	Germany	Human	2013	012	n. a.	5	0	this study
CD-15-00650	Germany	Human	2013	012	n. a.	5	0	this study
CD-15-00647	Germany	Human	2013	220	n. a.	5	0	this study
CD-15-00645	Germany	Human	2013	014	n. a.	5	0	this study
CD-15-00643	Germany	Human	2013	078	n. a.	5	0	this study
CD-15-00642	Germany	Human	2013	614	n. a.	5	0	this study
CD-15-00641	Germany	Human	2013	014	n. a.	5	0	this study
CD-15-00640	Germany	Human	2013	001	n. a.	5	0	this study
CD-15-00639	Germany	Human	2013	001	n. a.	5	0	this study
CD-15-00638	Germany	Human	2013	027	n. a.	5	0	this study
CD-15-00636	Germany	Human	2013	001	n. a.	5	0	this study
CD-15-00634	Germany	Human	2013	241	n. a.	5	0	this study
CD-15-00632	Germany	Human	2013	014	n. a.	5	0	this study
CD-15-00026	unknown	unknown	unknown	117	n. a.	n. a.	n. a.	this study
CD-15-00022	unknown	unknown	unknown	056	n. a.	n. a.	n. a.	this study
CD-15-00021	unknown	unknown	unknown	053	n. a.	n. a.	n. a.	this study
CD-15-00020	unknown	unknown	unknown	046	n. a.	n. a.	n. a.	this study
CD-15-00016	unknown	unknown	unknown	017	n. a.	n. a.	n. a.	this study
CD-15-00015	unknown	unknown	unknown	015	n. a.	n. a.	n. a.	this study
CD-15-00012	unknown	unknown	unknown	126	n. a.	n. a.	n. a.	this study
CD-15-00011	unknown	unknown	unknown	106	n. a.	n. a.	n. a.	this study
CD-15-00010	unknown	unknown	unknown	087	n. a.	n. a.	n. a.	this study
CD-15-00009	unknown	unknown	unknown	078	n. a.	n. a.	n. a.	this study
CD-15-00005	unknown	unknown	unknown	014	n. a.	n. a.	n. a.	this study
CD-15-00004	unknown	unknown	unknown	012	n. a.	n. a.	n. a.	this study
CD-15-00003	unknown	unknown	unknown	002	n. a.	n. a.	n. a.	this study
CD-18-00566	Germany	pig	2012	n. d.	n. a.	n. a.	n. a.	Schneeberg et al. 2013
CD-18-00565	Germany	pig	2012	002	n. a.	n. a.	n. a.	Schneeberg et al. 2013
CD-18-00563	Germany	pig	2012	002	n. a.	n. a.	n. a.	Schneeberg et al. 2013
CD-18-00562	Germany	pig	2012	078	n. a.	n. a.	n. a.	Schneeberg et al. 2013
CD-18-00561	Germany	pig	1905-07-04	078	n. a.	n. a.	n. a.	Schneeberg et al. 2013
CD-18-00560	Germany	pig	1905-07-04	126	n. a.	n. a.	n. a.	Schneeberg et al. 2013
CD-18-00559	Germany	pig	1905-07-04	126	n. a.	n. a.	n. a.	Schneeberg et al. 2013
CD-18-00548	Germany	pig	1905-07-04	049	n. a.	n. a.	n. a.	Schneeberg et al. 2013
CD-18-00543	Germany	pig	1905-07-04	078	n. a.	n. a.	n. a.	Schneeberg et al. 2013
CD-18-00542	Germany	pig	1905-07-04	078	n. a.	n. a.	n. a.	Schneeberg et al. 2013
CD-18-00541	Germany	pig	1905-07-04	049	n. a.	n. a.	n. a.	Schneeberg et al. 2013
CD-18-00538	Germany	pig	1905-07-04	049	n. a.	n. a.	n. a.	Schneeberg et al. 2013
CD-18-00537	Germany	pig	1905-07-04	078	n. a.	n. a.	n. a.	Schneeberg et al. 2013
CD-18-00536	Germany	pig	1905-07-04	049	n. a.	n. a.	n. a.	Schneeberg et al. 2013
CD-18-00533	Germany	pig	1905-07-04	598	n. a.	n. a.	n. a.	Schneeberg et al. 2013
CD-18-00532	Germany	pig	1905-07-04	078	n. a.	n. a.	n. a.	Schneeberg et al. 2013
CD-18-00530	Germany	pig	1905-07-04	078	n. a.	n. a.	n. a.	Schneeberg et al. 2013
CD-18-00528	Germany	pig	1905-07-04	598	n. a.	n. a.	n. a.	Schneeberg et al. 2013
CD-18-00527	Germany	pig	2012	598	n. a.	n. a.	n. a.	Schneeberg et al. 2013
CD-18-00525	Germany	pig	2012	078	n. a.	n. a.	n. a.	Schneeberg et al. 2013
CD-18-00524	Germany	pig	2012	078	n. a.	n. a.	n. a.	Schneeberg et al. 2013
CD-18-00520	Germany	pig	2012	598	n. a.	n. a.	n. a.	Schneeberg et al. 2013
CD-18-00519	Germany	pig	2012	598	n. a.	n. a.	n. a.	Schneeberg et al. 2013
CD-18-00518	Germany	pig	2012	078	n. a.	n. a.	n. a.	Schneeberg et al. 2013
CD-18-00517	Germany	pig	2012	078	n. a.	n. a.	n. a.	Schneeberg et al. 2013
CD-18-00516	Germany	pig	2012	598	n. a.	n. a.	n. a.	Schneeberg et al. 2013
CD-18-00515	Germany	pig	2012	598	n. a.	n. a.	n. a.	Schneeberg et al. 2013
CD-18-00514	Germany	pig	2012	078	n. a.	n. a.	n. a.	Schneeberg et al. 2013
CD-18-00513	Germany	pig	2012	598	n. a.	n. a.	n. a.	Schneeberg et al. 2013
CD-18-00510	Germany	pig	2012	126	n. a.	n. a.	n. a.	Schneeberg et al. 2013
CD-18-00509	Germany	pig	2012	078	n. a.	n. a.	n. a.	Schneeberg et al. 2013
CD-18-00508	Germany	pig	2012	126	n. a.	n. a.	n. a.	Schneeberg et al. 2013
CD-18-00506	Germany	pig	2012	126	n. a.	n. a.	n. a.	Schneeberg et al. 2013
CD-18-00503	Germany	pig	2012	126	n. a.	n. a.	n. a.	Schneeberg et al. 2013
CD-18-00502	Germany	pig	2012	126	n. a.	n. a.	n. a.	Schneeberg et al. 2013
CD-18-00501	Germany	pig	2012	126	n. a.	n. a.	n. a.	Schneeberg et al. 2013
CD-18-00500	Germany	pig	2012	413	n. a.	n. a.	n. a.	Schneeberg et al. 2013
CD-18-00499	Germany	pig	2012	126	n. a.	n. a.	n. a.	Schneeberg et al. 2013
CD-18-00498	Germany	pig	2012	126	n. a.	n. a.	n. a.	Schneeberg et al. 2013
CD-18-00497	Germany	pig	2012	126	n. a.	n. a.	n. a.	Schneeberg et al. 2013
CD-18-00496	Germany	pig	2012	413	n. a.	n. a.	n. a.	Schneeberg et al. 2013
CD-18-00495	Germany	pig	2012	126	n. a.	n. a.	n. a.	Schneeberg et al. 2013
CD-18-00494	Germany	pig	2012	126	n. a.	n. a.	n. a.	Schneeberg et al. 2013
CD-18-00493	Germany	pig	2012	126	n. a.	n. a.	n. a.	Schneeberg et al. 2013
CD-18-00492	Germany	pig	2012	126	n. a.	n. a.	n. a.	Schneeberg et al. 2013
CD-18-00490	Germany	pig	2012	126	n. a.	n. a.	n. a.	Schneeberg et al. 2013
CD-18-00489	Germany	pig	2012	126	n. a.	n. a.	n. a.	Schneeberg et al. 2013
CD-18-00488	Germany	pig	2012	126	n. a.	n. a.	n. a.	Schneeberg et al. 2013
CD-18-00487	Germany	pig	2012	126	n. a.	n. a.	n. a.	Schneeberg et al. 2013
CD-18-00486	Germany	pig	2012	126	n. a.	n. a.	n. a.	Schneeberg et al. 2013
CD-18-00485	Germany	pig	2012	126	n. a.	n. a.	n. a.	Schneeberg et al. 2013
CD-18-00484	Germany	pig	2012	413	n. a.	n. a.	n. a.	Schneeberg et al. 2013
CD-18-00483	Germany	pig	2012	078	n. a.	n. a.	n. a.	Schneeberg et al. 2013
CD-18-00482	Germany	pig	2012	078	n. a.	n. a.	n. a.	Schneeberg et al. 2013
CD-18-00481	Germany	pig	2012	078	n. a.	n. a.	n. a.	Schneeberg et al. 2013
CD-18-00480	Germany	pig	2012	078	n. a.	n. a.	n. a.	Schneeberg et al. 2013
CD-18-00479	Germany	pig	2012	078	n. a.	n. a.	n. a.	Schneeberg et al. 2013
CD-18-00478	Germany	pig	2012	078	n. a.	n. a.	n. a.	Schneeberg et al. 2013
CD-18-00477	Germany	pig	2012	078	n. a.	n. a.	n. a.	Schneeberg et al. 2013
CD-18-00476	Germany	pig	2012	078	n. a.	n. a.	n. a.	Schneeberg et al. 2013
CD-18-00475	Germany	pig	2012	078	n. a.	n. a.	n. a.	Schneeberg et al. 2013
CD-18-00474	Germany	pig	2012	078	n. a.	n. a.	n. a.	Schneeberg et al. 2013
CD-18-00473	Germany	pig	2012	078	n. a.	n. a.	n. a.	Schneeberg et al. 2013
CD-18-00472	Germany	pig	2012	078	n. a.	n. a.	n. a.	Schneeberg et al. 2013
CD-18-00471	Germany	pig	2012	078	n. a.	n. a.	n. a.	Schneeberg et al. 2013
CD-18-00470	Germany	pig	2012	078	n. a.	n. a.	n. a.	Schneeberg et al. 2013
CD-18-00469	Germany	pig	2012	078	n. a.	n. a.	n. a.	Schneeberg et al. 2013
CD-18-00468	Germany	pig	2012	078	n. a.	n. a.	n. a.	Schneeberg et al. 2013
CD-18-00467	Germany	pig	2012	078	n. a.	n. a.	n. a.	Schneeberg et al. 2013
CD-18-00466	Germany	pig	2012	078	n. a.	n. a.	n. a.	Schneeberg et al. 2013
CD-18-00465	Germany	pig	2012	078	n. a.	n. a.	n. a.	Schneeberg et al. 2013
CD-18-00464	Germany	pig	2012	078	n. a.	n. a.	n. a.	Schneeberg et al. 2013
CD-18-00463	Germany	pig	2012	078	n. a.	n. a.	n. a.	Schneeberg et al. 2013
CD-18-00462	Germany	pig	2012	078	n. a.	n. a.	n. a.	Schneeberg et al. 2013
CD-18-00461	Germany	pig	2012	078	n. a.	n. a.	n. a.	Schneeberg et al. 2013
CD-18-00460	Germany	pig	2012	078	n. a.	n. a.	n. a.	Schneeberg et al. 2013
CD-18-00459	Germany	pig	2012	126	n. a.	n. a.	n. a.	Schneeberg et al. 2013
CD-18-00458	Germany	pig	2012	078	n. a.	n. a.	n. a.	Schneeberg et al. 2013
CD-18-00457	Germany	pig	2012	078	n. a.	n. a.	n. a.	Schneeberg et al. 2013
CD-18-00456	Germany	pig	2012	078	n. a.	n. a.	n. a.	Schneeberg et al. 2013
CD-18-00455	Germany	pig	2012	078	n. a.	n. a.	n. a.	Schneeberg et al. 2013
CD-18-00454	Germany	pig	2012	078	n. a.	n. a.	n. a.	Schneeberg et al. 2013
CD-18-00453	Germany	pig	2012	078	n. a.	n. a.	n. a.	Schneeberg et al. 2013
CD-18-00452	Germany	pig	2012	078	n. a.	n. a.	n. a.	Schneeberg et al. 2013
CD-18-00451	Germany	pig	2012	078	n. a.	n. a.	n. a.	Schneeberg et al. 2013
CD-18-00450	Germany	pig	2012	078	n. a.	n. a.	n. a.	Schneeberg et al. 2013
CD-18-00449	Germany	pig	2012	078	n. a.	n. a.	n. a.	Schneeberg et al. 2013
CD-18-00448	Germany	pig	2012	078	n. a.	n. a.	n. a.	Schneeberg et al. 2013
CD-18-00447	Germany	pig	2012	078	n. a.	n. a.	n. a.	Schneeberg et al. 2013
CD-18-00446	Germany	pig	2012	078	n. a.	n. a.	n. a.	Schneeberg et al. 2013
CD-18-00445	Germany	pig	2012	049	n. a.	n. a.	n. a.	Schneeberg et al. 2013
CD-18-00444	Germany	pig	2012	078	n. a.	n. a.	n. a.	Schneeberg et al. 2013
CD-18-00443	Germany	pig	2012	620	n. a.	n. a.	n. a.	Schneeberg et al. 2013
CD-18-00442	Germany	pig	2012	078	n. a.	n. a.	n. a.	Schneeberg et al. 2013
CD-18-00441	Germany	pig	2012	078	n. a.	n. a.	n. a.	Schneeberg et al. 2013
CD-18-00440	Germany	pig	2012	078	n. a.	n. a.	n. a.	Schneeberg et al. 2013
CD-18-00439	Germany	pig	2012	078	n. a.	n. a.	n. a.	Schneeberg et al. 2013
CD-18-00438	Germany	pig	2012	078	n. a.	n. a.	n. a.	Schneeberg et al. 2013
CD-18-00437	Germany	pig	2012	078	n. a.	n. a.	n. a.	Schneeberg et al. 2013
CD-18-00436	Germany	pig	2012	078	n. a.	n. a.	n. a.	Schneeberg et al. 2013
CD-18-00435	Germany	pig	2012	078	n. a.	n. a.	n. a.	Schneeberg et al. 2013
CD-18-00434	Germany	pig	2012	078	n. a.	n. a.	n. a.	Schneeberg et al. 2013
CD-18-00433	Germany	pig	2012	078	n. a.	n. a.	n. a.	Schneeberg et al. 2013
CD-18-00432	Germany	pig	2012	078	n. a.	n. a.	n. a.	Schneeberg et al. 2013
CD-18-00431	Germany	pig	2012	078	n. a.	n. a.	n. a.	Schneeberg et al. 2013
CD-18-00430	Germany	pig	2012	078	n. a.	n. a.	n. a.	Schneeberg et al. 2013
CD-18-00429	Germany	pig	2012	078	n. a.	n. a.	n. a.	Schneeberg et al. 2013
CD-18-00428	Germany	pig	2012	078	n. a.	n. a.	n. a.	Schneeberg et al. 2013
CD-18-00427	Germany	pig	2012	078	n. a.	n. a.	n. a.	Schneeberg et al. 2013
CD-18-00426	Germany	pig	2012	078	n. a.	n. a.	n. a.	Schneeberg et al. 2013
CD-18-00425	Germany	pig	2012	078	n. a.	n. a.	n. a.	Schneeberg et al. 2013
CD-18-00424	Germany	pig	2012	078	n. a.	n. a.	n. a.	Schneeberg et al. 2013
CD-18-00423	Germany	pig	2012	078	n. a.	n. a.	n. a.	Schneeberg et al. 2013
CD-18-00422	Germany	pig	2012	078	n. a.	n. a.	n. a.	Schneeberg et al. 2013
CD-18-00421	Germany	pig	2012	078	n. a.	n. a.	n. a.	Schneeberg et al. 2013
CD-18-00420	Germany	pig	2012	078	n. a.	n. a.	n. a.	Schneeberg et al. 2013
CD-18-00419	Germany	pig	2012	078	n. a.	n. a.	n. a.	Schneeberg et al. 2013
CD-18-00418	Germany	pig	2012	078	n. a.	n. a.	n. a.	Schneeberg et al. 2013
CD-18-00417	Germany	pig	2012	002	n. a.	n. a.	n. a.	Schneeberg et al. 2013
CD-18-00377	Germany	pig	2012	002	n. a.	n. a.	n. a.	Schneeberg et al. 2013
CD-18-00376	Germany	pig	2012	002	n. a.	n. a.	n. a.	Schneeberg et al. 2013
CD-18-00375	Germany	pig	2012	002	n. a.	n. a.	n. a.	Schneeberg et al. 2013
CD-18-00374	Germany	pig	2012	002	n. a.	n. a.	n. a.	Schneeberg et al. 2013
CD-18-00373	Germany	pig	2012	002	n. a.	n. a.	n. a.	Schneeberg et al. 2013
CD-18-00371	Germany	pig	2012	126	n. a.	n. a.	n. a.	Schneeberg et al. 2013
CD-18-00370	Germany	pig	2012	126	n. a.	n. a.	n. a.	Schneeberg et al. 2013
CD-18-00369	Germany	pig	2012	126	n. a.	n. a.	n. a.	Schneeberg et al. 2013
CD-18-00368	Germany	pig	2012	126	n. a.	n. a.	n. a.	Schneeberg et al. 2013
CD-18-00367	Germany	pig	2012	126	n. a.	n. a.	n. a.	Schneeberg et al. 2013
CD-18-00366	Germany	pig	2012	126	n. a.	n. a.	n. a.	Schneeberg et al. 2013
CD-18-00365	Germany	pig	2012	126	n. a.	n. a.	n. a.	Schneeberg et al. 2013
CD-18-00364	Germany	pig	2012	126	n. a.	n. a.	n. a.	Schneeberg et al. 2013
CD-18-00363	Germany	pig	2012	126	n. a.	n. a.	n. a.	Schneeberg et al. 2013
CD-18-00362	Germany	pig	2012	126	n. a.	n. a.	n. a.	Schneeberg et al. 2013
CD-18-00361	Germany	pig	2012	078	n. a.	n. a.	n. a.	Schneeberg et al. 2013
CD-18-00360	Germany	pig	2012	078	n. a.	n. a.	n. a.	Schneeberg et al. 2013
CD-18-00359	Germany	pig	2012	078	n. a.	n. a.	n. a.	Schneeberg et al. 2013
CD-18-00358	Germany	pig	2012	078	n. a.	n. a.	n. a.	Schneeberg et al. 2013
CD-18-00357	Germany	pig	2012	078	n. a.	n. a.	n. a.	Schneeberg et al. 2013
CD-18-00356	Germany	pig	2012	078	n. a.	n. a.	n. a.	Schneeberg et al. 2013
CD-18-00355	Germany	pig	2012	078	n. a.	n. a.	n. a.	Schneeberg et al. 2013
CD-18-00354	Germany	pig	2012	078	n. a.	n. a.	n. a.	Schneeberg et al. 2013
CD-18-00353	Germany	pig	2012	413	n. a.	n. a.	n. a.	Schneeberg et al. 2013
CD-18-00352	Germany	pig	2012	413	n. a.	n. a.	n. a.	Schneeberg et al. 2013
CD-18-00351	Germany	pig	2012	413	n. a.	n. a.	n. a.	Schneeberg et al. 2013
CD-18-00350	Germany	pig	2012	413	n. a.	n. a.	n. a.	Schneeberg et al. 2013
CD-18-00349	Germany	pig	2012	413	n. a.	n. a.	n. a.	Schneeberg et al. 2013
CD-18-00348	Germany	pig	2012	413	n. a.	n. a.	n. a.	Schneeberg et al. 2013
CD-18-00347	Germany	pig	2012	413	n. a.	n. a.	n. a.	Schneeberg et al. 2013
CD-18-00346	Germany	pig	2012	413	n. a.	n. a.	n. a.	Schneeberg et al. 2013
CD-18-00345	Germany	pig	2012	413	n. a.	n. a.	n. a.	Schneeberg et al. 2013
CD-18-00344	Germany	pig	2012	078	n. a.	n. a.	n. a.	Schneeberg et al. 2013
CD-18-00342	Germany	pig	2012	078	n. a.	n. a.	n. a.	Schneeberg et al. 2013
CD-18-00341	Germany	pig	2012	078	n. a.	n. a.	n. a.	Schneeberg et al. 2013
CD-18-00340	Germany	pig	2012	078	n. a.	n. a.	n. a.	Schneeberg et al. 2013
CD-18-00339	Germany	pig	2012	078	n. a.	n. a.	n. a.	Schneeberg et al. 2013
CD-18-00338	Germany	pig	2012	078	n. a.	n. a.	n. a.	Schneeberg et al. 2013
CD-18-00337	Germany	pig	2012	078	n. a.	n. a.	n. a.	Schneeberg et al. 2013
CD-18-00336	Germany	pig	2012	078	n. a.	n. a.	n. a.	Schneeberg et al. 2013
CD-18-00335	Germany	pig	2012	078	n. a.	n. a.	n. a.	Schneeberg et al. 2013
CD-18-00334	Germany	pig	2012	078	n. a.	n. a.	n. a.	Schneeberg et al. 2013
CD-18-00332	Germany	pig	2012	078	n. a.	n. a.	n. a.	Schneeberg et al. 2013
CD-18-00330	Germany	pig	2012	014	n. a.	n. a.	n. a.	Schneeberg et al. 2013
CD-18-00329	Germany	pig	2012	002	n. a.	n. a.	n. a.	Schneeberg et al. 2013
CD-18-00328	Germany	pig	2012	002	n. a.	n. a.	n. a.	Schneeberg et al. 2013
CD-18-00327	Germany	pig	2012	002	n. a.	n. a.	n. a.	Schneeberg et al. 2013
CD-18-00326	Germany	pig	2012	002	n. a.	n. a.	n. a.	Schneeberg et al. 2013
CD-18-00325	Germany	pig	2012	002	n. a.	n. a.	n. a.	Schneeberg et al. 2013
CD-18-00324	Germany	pig	2012	126	n. a.	n. a.	n. a.	Schneeberg et al. 2013
CD-18-00323	Germany	pig	2012	126	n. a.	n. a.	n. a.	Schneeberg et al. 2013
CD-18-00322	Germany	pig	2012	126	n. a.	n. a.	n. a.	Schneeberg et al. 2013
CD-18-00321	Germany	pig	2012	126	n. a.	n. a.	n. a.	Schneeberg et al. 2013
CD-18-00320	Germany	pig	2012	126	n. a.	n. a.	n. a.	Schneeberg et al. 2013
CD-18-00319	Germany	pig	2012	126	n. a.	n. a.	n. a.	Schneeberg et al. 2013
CD-18-00318	Germany	pig	2012	126	n. a.	n. a.	n. a.	Schneeberg et al. 2013
CD-18-00317	Germany	pig	2012	126	n. a.	n. a.	n. a.	Schneeberg et al. 2013
CD-18-00316	Germany	pig	2012	413	n. a.	n. a.	n. a.	Schneeberg et al. 2013
CD-18-00315	Germany	pig	2012	078	n. a.	n. a.	n. a.	Schneeberg et al. 2013
CD-18-00314	Germany	pig	2012	078	n. a.	n. a.	n. a.	Schneeberg et al. 2013
CD-18-00310	Germany	pig	2012	126	n. a.	n. a.	n. a.	Schneeberg et al. 2013
CD-18-00309	Germany	pig	2012	078	n. a.	n. a.	n. a.	Schneeberg et al. 2013
CD-18-00308	Germany	pig	2012	078	n. a.	n. a.	n. a.	Schneeberg et al. 2013
CD-18-00303	Germany	pig	2012	078	n. a.	n. a.	n. a.	Schneeberg et al. 2013
CD-18-00302	Germany	pig	2012	078	n. a.	n. a.	n. a.	Schneeberg et al. 2013

## Sheet: Suppl. Table S3
Suppl. Table S3. Distribution of 23 HC2 clusters among wards in six hospitals in Lower Saxony, Germany.
Hospitals HC2	1	2	3	4	5	6
1	0	0	1	0	2	0
2	0	0	2	0	0	0
70	0	0	3	0	0	0
76	15	13	19	2	9	8
85	0	0	2	0	0	0
109	0	0	0	0	1	2
479	0	0	0	0	2	0
491	2	0	0	0	0	0
1127	0	1	0	1	6	0
1131	0	1	1	1	2	0
1206	1	3	1	0	0	1
1208	1	0	1	0	0	1
1210	0	1	0	0	0	1
1225	2	0	1	0	0	0
1232	0	0	0	0	1	1
1242	0	0	0	1	0	1
1243	1	0	0	0	1	1
1251	0	0	2	0	1	2
1267	0	2	1	0	0	0
4415	0	2	0	0	0	0
4431	0	0	0	2	0	0
4808	0	0	0	0	2	0
4823	0	2	0	0	0	0
